# Supplementary material for: On the phenology of soil organisms: Current knowledge and future steps
Source: Ecol Evol. 2023 Apr 25;13(4):e10022. doi: 10.1002/ece3.10022 (PMC10126832; doi:10.1002/ece3.10022)
Supplement: Supplementary file 1 — Table S1. [file ECE3-13-e10022-s001.csv]

id	First_author	Year_published	Journal	Continent	Country	name_long	Land_cover_type	latitude_dms	longitude_dms	latitude_dd	longitude_dd	Climatic_zone	Study_type	land_use_type	Sampling_duration	Sampling_duration_class	Sampling_interval	sampling_interval_class	N_of_samplings	soil_depth	fauna_type	Taxa	Broad_measurement	Specific_measurement	temperature_var	temperature_ave	rainfall_var	rainfall_ave	biotic_predictor	som	soc	moisture	N	P	K	pH	sc
Chenetal_2003	Chen	2003	Forest Ecology and Management	Oceania	Australia	Australia	cropland	26°52' S	151°51' E	-26.86666667	151.85	Subtropical	experiment	agriculture/pasture	14 months	>12	monthly	up to monthly	14	10	Microbiota	microbes	biomass	MBC	no	no	no	no	no	no	no	no	no	no	no	no	no
Chenetal_2003	Chen	2003	Forest Ecology and Management	Oceania	Australia	Australia	cropland	26°52' S	151°51' E	-26.86666667	151.85	Subtropical	experiment	agriculture/pasture	14 months	>12	monthly	up to monthly	14	10	Microbiota	microbes	biomass	MBN	no	no	no	no	no	no	no	no	no	no	no	no	no
Chenetal_2003	Chen	2003	Forest Ecology and Management	Oceania	Australia	Australia	cropland	26°52' S	151°51' E	-26.86666667	151.85	Subtropical	experiment	agriculture/pasture	14 months	>12	monthly	up to monthly	14	10	Microbiota	microbes	biomass	C:N	no	no	no	no	no	no	no	no	no	no	no	no	no
Gatesetal_2011	Gates	2011	Fungal Ecology	Oceania	Australia	Australia	forest	NA	NA			Tropical	observation	natural	14 months	>12	biweekly	up to monthly	28	0	Microbiota	fungi	abundance	abundance	no	no	no	no	no	no	no	no	no	no	no	no	no
Hoyle&Murphy_2011	Hoyle	2011	Plant Soil	Oceania	Australia	Australia	cropland	32°06' S	116°52' E	-32.1	116.8666667	Subtropical	experiment	agriculture/pasture	9 months	6 to 12	irregular	irregular	7	30	Microbiota	microbes	biomass	MBC	no	no	no	no	no	no	no	no	no	no	no	no	no
Kandeler&Bohm_1996	Kandeler	1996	Applied Soil Ecology	Europe	Austria	Austria	cropland	48.20° N	16.74° E	48.2	16.74	Temperate	experiment	agriculture/pasture	11 months	6 to 12	monthly	up to monthly	10	10	Microbiota	microbes	activity	soil respiration	no	no	no	no	no	no	no	no	no	no	no	no	no
Butleretal_2012	Butler	2012	Plant Soil	America	Brazil	Brazil	other	14°41'S	52°20'W	-14.68333333	-52.33333333	Tropical	observation	natural	12 months	6 to 12	monthly	up to monthly	12	50	Microbiota	microbes	activity	soil respiration	no	yes	no	no	no	no	no	yes	no	no	no	no	no
Medeirosetal_2012	Medeiros	2012	Revista Brasileira de Entomologia	America	Brazil	Brazil	other	07º 28'S	36º 52'W	-7.466667	-36.866667	Tropical	observation	natural	24 months	>12	monthly	up to monthly	24	0	Macrofauna	ants	abundance	individuals or cells	no	no	yes	no	no	no	no	no	no	no	no	no	no
Pequenoetal_2017	Pequeno	2017	Pedobiologia	America	Brazil	Brazil	forest	03°04'34"S	59°57'30"W	-3.07611111	-59.958333	Tropical	observation	natural	12 months	6 to 12	irregular	irregular	9	5	Mesofauna	arthropoda	abundance	individuals or cells	no	no	no	yes	no	no	no	no	no	no	no	no	no
Rochetteetal_1991	Rochette	1991	Canadian Journal of Soil Science	America	Canada	Canada	cropland	NA	NA			Temperate	observation	agriculture/pasture	4 months	<6	weekly	up to monthly	16	0	Microbiota	microbes	activity	soil respiration	no	yes	no	yes	no	no	no	yes	no	no	no	no	no
Bainardetal_2014	Bainard	2014	Microbiology Ecology	America	Canada	Canada	cropland	50°17'N	107°41'W	50.28333333	-107.6833333	Temperate	experiment	agriculture/pasture	6 months	6 to 12	triweekly	up to monthly	4	15	Microbiota	fungi	diversity	richness	no	no	no	no	no	no	no	no	no	no	no	yes	no
Bainardetal_2014	Bainard	2014	Microbiology Ecology	America	Canada	Canada	cropland	50°17'N	107°41'W	50.28333333	-107.6833333	Temperate	experiment	agriculture/pasture	6 months	6 to 12	triweekly	up to monthly	4	15	Microbiota	fungi	diversity	phylodiversity	no	no	no	no	no	no	no	no	no	no	no	yes	no
Bainardetal_2014	Bainard	2014	Microbiology Ecology	America	Canada	Canada	cropland	50°17'N	107°41'W	50.28333333	-107.6833333	Temperate	experiment	agriculture/pasture	6 months	6 to 12	triweekly	up to monthly	4	15	Microbiota	fungi	diversity	Shannon's index	no	no	no	no	no	no	no	no	no	no	no	yes	no
Bainardetal_2014	Bainard	2014	Microbiology Ecology	America	Canada	Canada	cropland	50°17'N	107°41'W	50.28333333	-107.6833333	Temperate	experiment	agriculture/pasture	6 months	6 to 12	triweekly	up to monthly	4	15	Microbiota	fungi	diversity	evenness	no	no	no	no	no	no	no	no	no	no	no	yes	no
Hanetal_2007	Han	2007	Soil Biology and Biochemistry	Asia	China	China	cropland	41°09'N	121°12'E	41.15	121.2	Temperate	experiment	agriculture/pasture	5 months	<6	monthly	up to monthly	5	0	Microbiota	microbes	activity	soil respiration	no	no	no	no	no	no	no	no	no	no	no	no	no
Hanetal_2007	Han	2007	Soil Biology and Biochemistry	Asia	China	China	cropland	41°09'N	121°12' E	41.15	121.2	Temperate	experiment	agriculture/pasture	4 months	<6	irregular	irregular	7	2	Microbiota	microbes	activity	soil respiration	no	no	no	no	no	yes	no	yes	yes	no	no	no	no
Hanetal_2007	Han	2007	Plant Soil	Asia	China	China	cropland	41°09' N	121°12' E	41.15	121.2	Temperate	experiment	agriculture/pasture	5 months	<6	irregular	irregular	10	11	Microbiota	microbes	activity	soil respiration	no	no	no	no	no	no	no	no	no	no	no	no	no
Liangetal_2007	Liang	2007	Helminthologia	Asia	China	China	cropland	41°31'N	123°22'E	41.51666667	123.3666667	Temperate	observation	agriculture/pasture	4 months	<6	monthly	up to monthly	5	30	Microbiota	nematodes	abundance	individuals or cells	no	no	no	no	no	no	no	no	no	no	no	no	no
Liangetal_2007	Liang	2007	Helminthologia	Asia	China	China	cropland	41°31'N	123°22'E	41.51666667	123.3666667	Temperate	observation	agriculture/pasture	4 months	<6	monthly	up to monthly	5	30	Microbiota	nematodes	diversity	richness	no	no	no	no	no	no	no	no	no	no	no	no	no
Liangetal_2007	Liang	2007	Helminthologia	Asia	China	China	cropland	41°31'N	123°22'E	41.51666667	123.3666667	Temperate	observation	agriculture/pasture	4 months	<6	monthly	up to monthly	5	30	Microbiota	nematodes	diversity	Simpson's index	no	no	no	no	no	no	no	no	no	no	no	no	no
Chenetal_2010	Chen	2010	Global Biogeochemical Cycles	Asia	China	China	grassland	43° 82' N	116° 22' E	44.36666667	116.3666667	Temperate	observation	natural	NA	NA	irregular	irregular	13	0	Microbiota	microbes	activity	soil respiration	no	yes	no	yes	yes	no	no	yes	yes	no	no	yes	no
Liuetal_2010	Liu	2010	Polish Journal of Ecology	Asia	China	China	forest	32°59' N	103°40' E	32.98333333	103.6666667	Subtropical	experiment	natural	5 months	<6	irregular	irregular	4	20	Microbiota	microbes	biomass	MBC	no	no	no	no	no	no	no	no	no	no	no	no	no
Liuetal_2010	Liu	2010	Polish Journal of Ecology	Asia	China	China	forest	32°59' N	103°40' E	32.98333333	103.6666667	Subtropical	experiment	natural	5 months	<6	irregular	irregular	4	20	Microbiota	microbes	biomass	MBN	no	no	no	no	no	no	no	no	no	no	no	no	no
Jiangetal_2013	Jiang	2013	European Journal of Soil Biology	Asia	China	China	NA	30°26'N	106°26'E	30.43333333	106.4333333	Subtropical	experiment	agriculture/pasture	10 months	6 to 12	trimonthly	>monthly	4	20	Microbiota	microbes	biomass	MBC	no	no	no	no	no	no	no	no	no	no	no	no	no
Wangetal_2013	Wang	2013	Fresenius Environmental Bulletin	Asia	China	China	grassland	42°55'N	120°42'E	42.91666667	120.7	Temperate	experiment	agriculture/pasture	NA	NA	biweekly	up to monthly	NA	5	Microbiota	NA	activity	soil respiration	no	no	no	no	no	no	no	no	no	no	no	no	no
Xiaoetal_2014	Xiao	2014	PlosOne	Asia	China	China	forest	30° 74' N	110°59' E	31.23333333	110.9833333	Subtropical	observation	natural	18 months	>12	monthly	up to monthly	18	0	Microbiota	microbes	activity	soil respiration	no	yes	no	no	no	no	no	yes	no	no	no	no	no
Zhou&Zhang_2014	Zhou	2014	Atmospheric Environment	Asia	China	China	desert	NA	NA	44.958036	89.287419	Temperate	observation	natural	24 months	>12	irregular	irregular	NA	0	Microbiota	microbes	activity	soil respiration	no	yes	no	no	yes	no	no	no	yes	no	no	no	no
Fanetal_2015	Fan	2015	PlosOne	Asia	China	China	forest	30°14'N	120°09'E	30.233333	120.15	Subtropical	experiment	natural	14 months	>12	monthly	up to monthly	14	0	Microbiota	NA	activity	soil respiration	no	yes	no	no	no	no	no	yes	yes	yes	no	no	no
Fanetal_2015	Fan	2015	PlosOne	Asia	China	China	forest	30°14'N	120°09'E	30.233333	120.15	Subtropical	experiment	natural	14 months	>12	monthly	up to monthly	14	10	Microbiota	NA	activity	soil respiration	no	yes	no	no	no	no	no	yes	yes	yes	no	no	no
Songetal_2015	Song	2015	European Journal of Soil Biology	Asia	China	China	cropland	34° 49' 16.84'' N	114° 17' 57.76'' E	34.821344	114.299378	Subtropical	experiment	agriculture/pasture	3	<6	irregular	irregular	4	10	Microbiota	nematodes	diversity	Shannon's index	no	no	no	no	yes	no	no	no	yes	no	no	yes	no
Hanetal_2016	Han	2016	Journal of Soils and Sediments	Asia	China	China	forest	47°10'50''N	128°53'20''E	47.180556	128.888889	Temperate	experiment	natural	55 months	>12	biweekly	up to monthly	49	4	Microbiota	microbes	activity	soil respiration	no	yes	no	no	no	no	no	yes	no	no	no	no	no
Huangetal_2016	Huang	2016	Plant Soil	Asia	China	China	desert	44°16'N	87°52'E	44.266667	87.866667	Temperate	observation	natural	32 months	>12	monthly	up to monthly	24	10	Microbiota	microbes	biomass	MBN	no	no	no	no	no	no	no	no	no	no	no	no	no
Huangetal_2016	Huang	2016	Plant Soil	Asia	China	China	desert	44°16'N	87°52'E	44.266667	87.866667	Temperate	observation	natural	32 months	>12	monthly	up to monthly	24	10	Microbiota	microbes	biomass	MBP	no	no	no	no	no	no	no	no	no	no	no	no	no
Wangetal_2016	Wang	2016	Agriculture, Ecosystems and Environment	Asia	China	China	cropland	31° 18' N	120° 37' E	31.3	120.616667	Temperate	experiment	agriculture/pasture	8 months	<6	irregular	irregular	5	20	Microbiota	bacteria	abundance	16S rRNA gene	no	no	no	no	no	no	no	no	yes	no	no	no	no
Wangetal_2016	Wang	2016	Agriculture, Ecosystems and Environment	Asia	China	China	cropland	31° 18' N	120° 37' E	31.3	120.616667	Temperate	experiment	agriculture/pasture	8 months	<6	irregular	irregular	5	40	Microbiota	bacteria	abundance	16S rRNA gene	no	no	no	no	no	no	no	no	yes	no	no	no	no
Hanetal_2017	Han	2017	Catena	Asia	China	China	other	43°21'24" N	122°41'00" E	43.356667	122.683333	Temperate	experiment	natural	7 months	NA	monthly	up to monthly	14	0	Microbiota	microbes	activity	soil respiration	no	yes	no	no	no	no	no	yes	no	no	no	no	no
Duetal_2018	Du	2018	Functional Ecology	Asia	China	China	grassland	42°02'N	116°17'E	42.033333	116.283333	Temperate	experiment	natural	120 months	>12	biweekly	up to monthly	10	0	Microbiota	microbes	activity	soil respiration	no	yes	no	yes	no	no	no	yes	no	no	no	no	no
Han&Jin_2018	Han	2018	European Journal of Soil Biology	Asia	China	China	forest	47° 10' 50" N	128°53'20" E	47.180556	128.888889	Temperate	experiment	natural	10 months	6 to 12	biweekly	up to monthly	20	0	Microbiota	microbes	activity	soil respiration	no	yes	no	no	no	no	no	no	no	no	no	no	no
Wangetal_2018a	Wang	2018	Frontiers in Microbiology	Asia	China	China	forest	33° 28' N	108° 39' E	33.466667	108.65	Subtropical	observation	natural	9 months	6 to 12	every three months	>monthly	4	30	Microbiota	bacteria	diversity	Shannon's index	no	yes	no	no	no	yes	no	yes	no	yes	yes	yes	no
Wangetal_2018a	Wang	2018	Frontiers in Microbiology	Asia	China	China	forest	33° 28' N	108° 39' E	33.466667	108.65	Subtropical	observation	natural	9 months	6 to 12	every three months	>monthly	4	30	Microbiota	bacteria	diversity	richness	no	yes	no	no	no	yes	no	yes	no	yes	yes	yes	no
Wangetal_2018a	Wang	2018	Frontiers in Microbiology	Asia	China	China	forest	33° 28' N	108° 39' E	33.466667	108.65	Subtropical	observation	natural	9 months	6 to 12	every three months	>monthly	4	30	Microbiota	bacteria	diversity	evenness	no	yes	no	no	no	yes	no	yes	no	yes	yes	yes	no
Wangetal_2018	Wang	2018	PlosOne	Asia	China	China	grassland	45° 35' N	123°50'3''E	45.583333	123.833333	Temperate	observation	agriculture/pasture	18 months	>12	monthly	up to monthly	12	0	Microbiota	microbes	activity	soil respiration	yes	no	no	no	no	no	no	no	no	no	no	no	no
Hanetal_2019	Han	2019	Catena	Asia	China	China	grassland	36°51'N	109°20'E	36.85	109.333333	Subtropical	observation	agriculture/pasture	7 months	6 to 12	bimonthly	>monthly	4	10	Microbiota	microbes	biomass	MBC	no	no	no	no	no	no	no	no	no	no	no	no	no
Hanetal_2019	Han	2019	Catena	Asia	China	China	grassland	36°51'N	109°20'E	36.85	109.333333	Subtropical	observation	agriculture/pasture	7 months	6 to 12	bimonthly	>monthly	4	10	Microbiota	microbes	biomass	MBN	no	no	no	no	no	no	no	no	no	no	no	no	no
Hanetal_2019	Han	2019	Catena	Asia	China	China	grassland	36°51'N	109°20'E	36.85	109.333333	Subtropical	observation	agriculture/pasture	7 months	6 to 12	bimonthly	>monthly	4	10	Microbiota	bacteria	diversity	Shannon's index	no	no	no	no	no	no	no	no	no	no	no	no	no
Hanetal_2019	Han	2019	Catena	Asia	China	China	grassland	36°51'N	109°20'E	36.85	109.333333	Subtropical	observation	agriculture/pasture	7 months	6 to 12	bimonthly	>monthly	4	10	Microbiota	bacteria	abundance	16S rRNA gene	no	no	no	no	no	no	no	no	no	no	no	no	no
Pengetal_2019	Peng	2019	Soil Biology and Biochemistry	Asia	China	China	forest	30° 04' N	103° E	30.066667	103	Subtropical	experiment	natural	24 months	>12	monthly	up to monthly	24	0	Microbiota	microbes	activity	soil respiration	no	yes	no	no	yes	no	no	yes	yes	no	no	no	no
Wangetal_2019	Wang	2019	Journal of Forestry Research	Asia	China	China	forest	24° 14' 25'' N	111° 20' 5'' E	24.240278	111.334722	Subtropical	observation	natural	9 months	6 to 12	every three months	>monthly	4	40	Microbiota	microbes	biomass	MBC	no	no	no	no	no	no	yes	yes	no	no	no	yes	no
Wangetal_2019	Wang	2019	Journal of Forestry Research	Asia	China	China	forest	24° 14' 25'' N	111° 20' 5'' E	24.240278	111.334722	Subtropical	observation	natural	9 months	6 to 12	every three months	>monthly	4	40	Microbiota	microbes	biomass	MBN	no	no	no	no	no	no	yes	yes	no	no	no	yes	no
Zhuetal_2019	Zhu	2019	Forests	Asia	China	China	forest	40° 06' N	116° 42' E	40.1	116.7	Temperate	observation	recreational	12 months	6 to 12	irregular	irregular	NA	0	Microbiota	microbes	activity	soil respiration	no	yes	no	no	yes	no	no	yes	no	no	no	no	no
Chenetal_2020	Chen	2020	Catena	Asia	China	China	grassland	44°15'N	116°32'E	44.25	116.533333	Temperate	experiment	agriculture/pasture	5 months	<6	monthly	up to monthly	5	15	Microbiota	microbes	biomass	MBC	no	no	no	no	yes	no	no	yes	no	no	no	no	no
Chenetal_2020	Chen	2020	Catena	Asia	China	China	grassland	44°15'N	116°32'E	44.25	116.533333	Temperate	experiment	agriculture/pasture	5 months	<6	monthly	up to monthly	5	15	Microbiota	microbes	biomass	MBN	no	no	no	no	yes	no	no	yes	yes	no	no	no	no
Chenetal_2020	Chen	2020	Catena	Asia	China	China	grassland	44°15'N	116°32'E	44.25	116.533333	Temperate	experiment	agriculture/pasture	5 months	<6	monthly	up to monthly	5	15	Microbiota	microbes	biomass	MBP	no	no	no	no	yes	no	no	yes	no	no	no	no	no
Shietal_2020	Shi	2020	Agricultural and Forest Meteorology	Asia	China	China	grassland	44°45'N	123°45'E	44.75	123.75	Temperate	observation	natural	12 months	6 to 12	irregular	irregular	4	10	Microbiota	microbes	activity	soil respiration	no	yes	no	no	no	no	yes	yes	no	no	no	yes	no
Weietal_2020	Wei	2020	Pedobiologia	Asia	China	China	grassland	43° 38' N	116° 42' E	43.633333	116.7	Temperate	experiment	natural	9 months	6 to 12	irregular	irregular	4	10	Microbiota	fungi	diversity	richness	no	no	no	no	no	no	no	yes	yes	no	no	yes	no
Weietal_2020	Wei	2020	Pedobiologia	Asia	China	China	grassland	43° 38' N	116° 42' E	43.633333	116.7	Temperate	experiment	natural	9 months	6 to 12	irregular	irregular	4	10	Microbiota	fungi	diversity	Shannon's index	no	no	no	no	no	no	no	yes	yes	no	no	yes	no
Weietal_2020	Wei	2020	Pedobiologia	Asia	China	China	grassland	43° 38' N	116° 42' E	43.633333	116.7	Temperate	experiment	natural	9 months	6 to 12	irregular	irregular	4	10	Microbiota	bacteria	diversity	richness	no	no	no	no	no	no	no	yes	yes	no	no	yes	no
Weietal_2020	Wei	2020	Pedobiologia	Asia	China	China	grassland	43° 38' N	116° 42' E	43.633333	116.7	Temperate	experiment	natural	9 months	6 to 12	irregular	irregular	4	10	Microbiota	bacteria	diversity	Shannon's index	no	no	no	no	no	no	no	yes	yes	no	no	yes	no
Zhangetal_2020a	Zhang	2020	Forests	Asia	China	China	cropland	28°5'30''N	116°5'3''E	28.091667	116.084167	Subtropical	experiment	agriculture/pasture	24 months	>12	biweekly	up to monthly	NA	20	Microbiota	microbes	activity	soil respiration	no	yes	no	no	no	no	no	yes	no	no	no	no	no
Zhangetal_2020b	Zhang	2020	Scientific Reports	Asia	China	China	forest	32° 59' N	120° 46' E	32.983333	120.766667	Subtropical	observation	agriculture/pasture	9 months	6 to 12	irregular	irregular	4	4	Microbiota	fungi	abundance	individuals or cells	no	no	no	no	no	no	yes	no	yes	no	yes	yes	no
Raich_2017	Raich	2017	Forests	America	Costa Rica	Costa Rica	forest	10° 26' N	84° 03' W	10.433333	-84.05	Tropical	observation	natural	12 months	6 to 12	monthly	up to monthly	12	0	Microbiota	microbes	activity	soil respiration	no	yes	no	no	no	no	no	no	no	no	no	no	no
Deboszetal_1999	Debosz	1999	Applied Soil Ecology	Europe	Denmark	Denmark	cropland	56°30' N	9°34' E	56.5	9.566667	Temperate	experiment	agriculture/pasture	20 months	>12	irregular	irregular	20	20	Microbiota	microbes	biomass	MBC	no	no	no	no	no	no	no	no	no	no	no	no	no
Deboszetal_1999	Debosz	1999	Applied Soil Ecology	Europe	Denmark	Denmark	cropland	56°30' N	9°34' E	56.5	9.566667	Temperate	experiment	agriculture/pasture	20 months	>12	irregular	irregular	17	20	Microbiota	microbes	activity	enzyme activity	no	no	no	no	no	no	no	no	no	no	no	no	no
Deboszetal_1999	Debosz	1999	Applied Soil Ecology	Europe	Denmark	Denmark	cropland	56°30' N	9°34' E	56.5	9.566667	Temperate	experiment	agriculture/pasture	20 months	>12	irregular	irregular	19	20	Microbiota	microbes	activity	enzyme activity	no	no	no	no	no	no	no	no	no	no	no	no	no
Deboszetal_1999	Debosz	1999	Applied Soil Ecology	Europe	Denmark	Denmark	cropland	56°30' N	9°34' E	56.5	9.566667	Temperate	experiment	agriculture/pasture	20 months	>12	irregular	irregular	19	20	Microbiota	microbes	activity	enzyme activity	no	no	no	no	no	no	no	no	no	no	no	no	no
Cortet&Poinsot-Balaguer_1998	Cortet	1998	Acta Oecologica	Europe	France	France	forest	NA	NA			Temperate	observation	natural	11 months	6 to 12	monthly	up to monthly	11	3	Mesofauna	arthropoda	abundance	individuals or cells	no	no	no	no	no	no	no	no	no	no	no	no	no
Cortet&Poinsot-Balaguer_1998	Cortet	1998	Acta Oecologica	Europe	France	France	forest	NA	NA			Temperate	observation	natural	11 months	6 to 12	monthly	up to monthly	11	3	Mesofauna	arthropoda	abundance	individuals or cells	no	no	no	no	no	no	no	no	no	no	no	no	no
Cortet&Poinsot-Balaguer_1998	Cortet	1998	Acta Oecologica	Europe	France	France	forest	NA	NA			Temperate	observation	natural	11 months	6 to 12	monthly	up to monthly	11	5	Mesofauna	arthropoda	abundance	individuals or cells	no	no	no	no	no	no	no	no	no	no	no	no	no
Cortet&Poinsot-Balaguer_1998	Cortet	1998	Acta Oecologica	Europe	France	France	forest	NA	NA			Temperate	observation	natural	11 months	6 to 12	monthly	up to monthly	11	5	Mesofauna	arthropoda	abundance	individuals or cells	no	no	no	no	no	no	no	no	no	no	no	no	no
Prevost-Boureetal_2010	Prevost-Boure	2010	Applied Soil Ecology	Europe	France	France	forest	48°29'N	02°47'E	48.483333	2.783333	Temperate	experiment	natural	12 months	6 to 12	monthly	up to monthly	12	10	Microbiota	microbes	biomass	invertebrate biomass	no	no	no	no	yes	no	no	no	no	no	no	no	no
Kaiseretal_1995	Kaiser	1995	Plant and Soil	Europe	Germany	Germany	cropland	NA	NA	52.24096	10.449496	Temperate	experiment	agriculture/pasture	54 months	>12	monthly	up to monthly	54	30	Microbiota	microbes	biomass	MBC	no	no	no	no	no	no	no	no	no	no	no	no	no
Baumetal_2003	Baum	2003	Applied Soil Ecology	Europe	Germany	Germany	grassland	NA	NA	52.990955	11.31592	Temperate	observation	natural	6 months	6 to 12	monthly	up to monthly	6	30	Microbiota	microbes	biomass	MBC	no	no	no	no	no	no	no	yes	no	no	no	yes	no
Baumetal_2003	Baum	2003	Applied Soil Ecology	Europe	Germany	Germany	grassland	NA	NA	52.990955	11.31592	Temperate	observation	natural	6 months	6 to 12	monthly	up to monthly	6	30	Microbiota	microbes	biomass	MBN	no	no	no	no	no	no	no	yes	no	no	no	yes	no
Baumetal_2003	Baum	2003	Applied Soil Ecology	Europe	Germany	Germany	grassland	NA	NA	52.990955	11.31592	Temperate	observation	natural	6 months	6 to 12	monthly	up to monthly	6	30	Microbiota	microbes	biomass	MBP	no	no	no	no	no	no	no	yes	no	no	no	yes	no
Goldmannetal_2019	Goldmann	2019	Environmental Microbiology	Europe	Germany	Germany	grassland	48°27'N	9°27'E	48.45	9.45	Temperate	observation	natural	7 months	6 to 12	irregular	irregular	6	10	Microbiota	fungi	diversity	richness	no	no	no	no	yes	no	no	no	no	no	no	no	yes
Landesmannetal_2019	Landesmann	2019	fems microbiology ecology	America	Germany	Germany	forest	39.666°N	78.98°W	39.666	-78.98	Subtropical	observation	natural	10 months	6 to 12	monthly	up to monthly	10	5	Microbiota	bacteria	diversity	phylodiversity	no	no	no	no	no	no	no	no	no	no	no	no	no
Barbhuiyaetal_2005	Barbhuiya	2005	European Journal of Soil Biology	Asia	India	India	forest	27°16.5'N	95°29' E	27.275	95.483333	Subtropical	observation	natural	12 months	6 to 12	irregular	irregular	4	30	Microbiota	microbes	biomass	MBC	no	yes	no	no	no	no	no	no	no	no	no	no	no
Barbhuiyaetal_2005	Barbhuiya	2005	European Journal of Soil Biology	Asia	India	India	forest	27°16.5'N	95°29' E	27.275	95.483333	Subtropical	observation	natural	12 months	6 to 12	irregular	irregular	4	30	Microbiota	microbes	biomass	MBN	no	yes	no	no	no	no	no	no	yes	no	no	no	no
Barbhuiyaetal_2005	Barbhuiya	2005	European Journal of Soil Biology	Asia	India	India	forest	27°16.5'N	95°29' E	27.275	95.483333	Subtropical	observation	natural	12 months	6 to 12	irregular	irregular	4	30	Microbiota	microbes	biomass	MBP	no	yes	no	no	no	no	no	no	no	yes	no	no	no
Pateletal_2010	Patel	2010	Applied Ecology and Environmental Research	Asia	India	India	forest	32° 12' N	73° 73' E	32.2	73.116667	Subtropical	observation	natural	12 months	6 to 12	monthly	up to monthly	12	10	Microbiota	microbes	biomass	MBC	no	yes	no	yes	no	no	no	yes	no	no	no	yes	yes
Pateletal_2010	Patel	2010	Applied Ecology and Environmental Research	Asia	India	India	forest	32° 12' N	73° 73' E	32.2	73.116667	Subtropical	observation	natural	12 months	6 to 12	monthly	up to monthly	12	10	Microbiota	microbes	biomass	MBN	no	yes	no	yes	no	no	no	yes	no	no	no	yes	yes
Pateletal_2010	Patel	2010	Applied Ecology and Environmental Research	Asia	India	India	forest	32° 12' N	73° 73' E	32.2	73.116667	Subtropical	observation	natural	12 months	6 to 12	monthly	up to monthly	12	10	Microbiota	microbes	biomass	MBP	no	yes	no	yes	no	no	no	yes	no	no	no	yes	yes
Pateletal_2010	Patel	2010	Applied Ecology and Environmental Research	Asia	India	India	cropland	32° 12' N	73° 73' E	32.2	73.116667	Subtropical	observation	agriculture/pasture	12 months	6 to 12	monthly	up to monthly	12	10	Microbiota	microbes	biomass	MBC	no	yes	no	yes	no	no	no	yes	no	no	no	yes	yes
Pateletal_2010	Patel	2010	Applied Ecology and Environmental Research	Asia	India	India	cropland	32° 12' N	73° 73' E	32.2	73.116667	Subtropical	observation	agriculture/pasture	12 months	6 to 12	monthly	up to monthly	12	10	Microbiota	microbes	biomass	MBN	no	yes	no	yes	no	no	no	yes	no	no	no	yes	yes
Pateletal_2010	Patel	2010	Applied Ecology and Environmental Research	Asia	India	India	cropland	32° 12' N	73° 73' E	32.2	73.116667	Subtropical	observation	agriculture/pasture	12 months	6 to 12	monthly	up to monthly	12	10	Microbiota	microbes	biomass	MBP	no	yes	no	yes	no	no	no	yes	no	no	no	yes	yes
Pateletal_2010	Patel	2010	Applied Ecology and Environmental Research	Asia	India	India	grassland	32° 12' N	73° 73' E	32.2	73.116667	Subtropical	observation	natural	12 months	6 to 12	monthly	up to monthly	12	10	Microbiota	microbes	biomass	MBC	no	yes	no	yes	no	no	no	yes	no	no	no	yes	yes
Pateletal_2010	Patel	2010	Applied Ecology and Environmental Research	Asia	India	India	grassland	32° 12' N	73° 73' E	32.2	73.116667	Subtropical	observation	natural	12 months	6 to 12	monthly	up to monthly	12	10	Microbiota	microbes	biomass	MBN	no	yes	no	yes	no	no	no	yes	no	no	no	yes	yes
Pateletal_2010	Patel	2010	Applied Ecology and Environmental Research	Asia	India	India	grassland	32° 12' N	73° 73' E	32.2	73.116667	Subtropical	observation	natural	12 months	6 to 12	monthly	up to monthly	12	10	Microbiota	microbes	biomass	MBP	no	yes	no	yes	no	no	no	yes	no	no	no	yes	yes
Pateletal_2010	Patel	2010	Applied Ecology and Environmental Research	Asia	India	India	cropland	32° 12' N	73° 73' E	32.2	73.116667	Subtropical	observation	agriculture/pasture	12 months	6 to 12	monthly	up to monthly	12	10	Microbiota	microbes	biomass	MBC	no	yes	no	yes	no	no	no	yes	no	no	no	yes	yes
Pateletal_2010	Patel	2010	Applied Ecology and Environmental Research	Asia	India	India	cropland	32° 12' N	73° 73' E	32.2	73.116667	Subtropical	observation	agriculture/pasture	12 months	6 to 12	monthly	up to monthly	12	10	Microbiota	microbes	biomass	MBN	no	yes	no	yes	no	no	no	yes	no	no	no	yes	yes
Pateletal_2010	Patel	2010	Applied Ecology and Environmental Research	Asia	India	India	cropland	32° 12' N	73° 73' E	32.2	73.116667	Subtropical	observation	agriculture/pasture	12 months	6 to 12	monthly	up to monthly	12	10	Microbiota	microbes	biomass	MBP	no	yes	no	yes	no	no	no	yes	no	no	no	yes	yes
Meenaetal_2020	Meena	2020	Ecological Processes	Asia	India	India	forest	28.61° N	77.17° E	28.61	77.17	Subtropical	observation	natural	12 months	6 to 12	monthly	up to monthly	12	10	Microbiota	microbes	activity	soil respiration	no	no	no	no	no	no	no	yes	no	no	no	no	no
Meenaetal_2020	Meena	2020	Ecological Processes	Asia	India	India	forest	28.69° N	77.22° E	28.69	77.22	Subtropical	observation	natural	12 months	6 to 12	monthly	up to monthly	12	10	Microbiota	microbes	activity	soil respiration	no	no	no	no	no	no	no	yes	no	no	no	no	no
Meenaetal_2020	Meena	2020	Ecological Processes	Asia	India	India	cropland	28.54° N	76.87° E	28.54	76.87	Subtropical	observation	agriculture/pasture	12 months	6 to 12	monthly	up to monthly	12	10	Microbiota	microbes	activity	soil respiration	no	no	no	no	no	no	no	yes	no	no	no	no	no
Meenaetal_2020	Meena	2020	Ecological Processes	Asia	India	India	cropland	28.52° N	77.34° E	28.52	77.34	Subtropical	observation	agriculture/pasture	12 months	6 to 12	monthly	up to monthly	12	10	Microbiota	microbes	activity	soil respiration	no	no	no	no	no	no	no	yes	no	no	no	no	no
Bayranvandetal_2017	Bayranvand	2017	European Journal of Forest Research	Asia	Iran	Iran	forest	36°47'N	51°46'E	36.783333	51.766667	Temperate	observation	natural	8 months	6 to 12	irregular	irregular	4	0	Microbiota	microbes	activity	soil respiration	no	yes	no	no	yes	no	no	no	no	no	no	yes	no
Bayranvandetal_2017	Bayranvand	2017	European Journal of Forest Research	Asia	Iran	Iran	forest	36°47'N	51°46'E	36.783333	51.766667	Temperate	observation	natural	8 months	6 to 12	irregular	irregular	4	20	Microbiota	nematodes	biomass	invertebrate biomass	no	yes	no	no	yes	no	no	yes	no	no	no	no	no
Koochetal_2020	Kooch	2020	Soil and Tillage	Asia	Iran	Iran	forest	36° 34.5' N	51° 27' E	36.575	51.45	Subtropical	observation	natural	12 months	6 to 12	irregular	irregular	4	10	Macrofauna	earthworm	biomass	invertebrate biomass	no	no	no	no	no	no	no	no	no	no	no	no	no
Koochetal_2020	Kooch	2020	Soil and Tillage	Asia	Iran	Iran	forest	36° 34.5' N	51° 27' E	36.575	51.45	Subtropical	observation	natural	12 months	6 to 12	irregular	irregular	4	10	Macrofauna	earthworm	abundance	individuals or cells	no	no	no	no	no	no	no	no	no	no	no	no	no
Koochetal_2020	Kooch	2020	Soil and Tillage	Asia	Iran	Iran	cropland	36° 34.5' N	51° 27' E	36.575	51.45	Subtropical	observation	agriculture/pasture	12 months	6 to 12	irregular	irregular	4	10	Macrofauna	earthworm	biomass	invertebrate biomass	no	no	no	no	no	no	no	no	no	no	no	no	no
Koochetal_2020	Kooch	2020	Soil and Tillage	Asia	Iran	Iran	cropland	36° 34.5' N	51° 27' E	36.575	51.45	Subtropical	observation	agriculture/pasture	12 months	6 to 12	irregular	irregular	4	10	Macrofauna	earthworm	abundance	individuals or cells	no	no	no	no	no	no	no	no	no	no	no	no	no
Koochetal_2020	Kooch	2020	Soil and Tillage	Asia	Iran	Iran	forest	36° 34.5' N	51° 27' E	36.575	51.45	Subtropical	observation	natural	12 months	6 to 12	irregular	irregular	4	10	Mesofauna	arthropoda	abundance	individuals or cells	no	no	no	no	no	no	no	no	no	no	no	no	no
Koochetal_2020	Kooch	2020	Soil and Tillage	Asia	Iran	Iran	cropland	36° 34.5' N	51° 27' E	36.575	51.45	Subtropical	observation	agriculture/pasture	12 months	6 to 12	irregular	irregular	4	10	Mesofauna	arthropoda	abundance	individuals or cells	no	no	no	no	no	no	no	no	no	no	no	no	no
Koochetal_2020	Kooch	2020	Soil and Tillage	Asia	Iran	Iran	forest	36° 34.5' N	51° 27' E	36.575	51.45	Subtropical	observation	natural	12 months	6 to 12	irregular	irregular	4	10	Mesofauna	arthropoda	abundance	individuals or cells	no	no	no	no	no	no	no	no	no	no	no	no	no
Koochetal_2020	Kooch	2020	Soil and Tillage	Asia	Iran	Iran	cropland	36° 34.5' N	51° 27' E	36.575	51.45	Subtropical	observation	agriculture/pasture	12 months	6 to 12	irregular	irregular	4	10	Mesofauna	arthropoda	abundance	individuals or cells	no	no	no	no	no	no	no	no	no	no	no	no	no
Koochetal_2020	Kooch	2020	Soil and Tillage	Asia	Iran	Iran	forest	36° 34.5' N	51° 27' E	36.575	51.45	Subtropical	observation	natural	12 months	6 to 12	irregular	irregular	4	10	Microbiota	protozoa	abundance	individuals or cells	no	no	no	no	no	no	no	no	no	no	no	no	no
Koochetal_2020	Kooch	2020	Soil and Tillage	Asia	Iran	Iran	cropland	36° 34.5' N	51° 27' E	36.575	51.45	Subtropical	observation	agriculture/pasture	12 months	6 to 12	irregular	irregular	4	10	Microbiota	protozoa	abundance	individuals or cells	no	no	no	no	no	no	no	no	no	no	no	no	no
Koochetal_2020	Kooch	2020	Soil and Tillage	Asia	Iran	Iran	forest	36° 34.5' N	51° 27' E	36.575	51.45	Subtropical	observation	natural	12 months	6 to 12	irregular	irregular	4	10	Microbiota	bacteria	biomass	invertebrate biomass	no	no	no	no	no	no	no	no	no	no	no	no	no
Koochetal_2020	Kooch	2020	Soil and Tillage	Asia	Iran	Iran	cropland	36° 34.5' N	51° 27' E	36.575	51.45	Subtropical	observation	agriculture/pasture	12 months	6 to 12	irregular	irregular	4	10	Microbiota	bacteria	biomass	invertebrate biomass	no	no	no	no	no	no	no	no	no	no	no	no	no
Koochetal_2020	Kooch	2020	Soil and Tillage	Asia	Iran	Iran	forest	36° 34.5' N	51° 27' E	36.575	51.45	Subtropical	observation	natural	12 months	6 to 12	irregular	irregular	4	10	Microbiota	fungi	biomass	invertebrate biomass	no	no	no	no	no	no	no	no	no	no	no	no	no
Koochetal_2020	Kooch	2020	Soil and Tillage	Asia	Iran	Iran	cropland	36° 34.5' N	51° 27' E	36.575	51.45	Subtropical	observation	agriculture/pasture	12 months	6 to 12	irregular	irregular	4	10	Microbiota	fungi	biomass	invertebrate biomass	no	no	no	no	no	no	no	no	no	no	no	no	no
Liang&Steinberger_2001	Liang	2001	Journal of Arid Environments	Asia	Israel	Israel	desert	31° 04' N	34° 42' E	31.066667	34.7	Subtropical	observation	natural	12 months	6 to 12	monthly	up to monthly	13	10	Microbiota	nematodes	abundance	individuals or cells	no	no	no	no	no	yes	no	yes	no	no	no	no	no
Liang&Steinberger_2001	Liang	2001	Journal of Arid Environments	Asia	Israel	Israel	desert	31° 04' N	34° 42' E	31.066667	34.7	Subtropical	observation	natural	12 months	6 to 12	monthly	up to monthly	13	10	Microbiota	nematodes	diversity	Simpson's index	no	no	no	no	no	yes	no	no	no	no	no	no	no
Liang&Steinberger_2001	Liang	2001	Journal of Arid Environments	Asia	Israel	Israel	desert	31° 04' N	34° 42' E	31.066667	34.7	Subtropical	observation	natural	12 months	6 to 12	monthly	up to monthly	13	10	Microbiota	nematodes	diversity	Shannon's index	no	no	no	no	no	yes	no	no	no	no	no	no	no
Pen-Mouratovetal_2003	Pen-Mouratov	2003	Journal of Nematology	Europe	Israel	Israel	desert	30°5' N	34°4' E	30.083333	34.066667	Subtropical	observation	natural	12 months	6 to 12	irregular	irregular	4	NA	Microbiota	nematodes	abundance	individuals or cells	no	no	no	no	no	no	no	no	no	no	no	no	no
Pen-Mouratovetal_2003	Pen-Mouratov	2003	Journal of Nematology	Europe	Israel	Israel	desert	30°5' N	34°4' E	30.083333	34.066667	Subtropical	observation	natural	12 months	6 to 12	irregular	irregular	4	50	Microbiota	nematodes	diversity	Shannon's index	no	no	no	no	no	no	no	no	no	no	no	no	no
Pen-Mouratov&Steinberger_2005	Pen-Mouratov	2005	Nematology	Asia	Israel	Israel	desert	30° 47' N	34° 46' E	30.783333	34.766667	Subtropical	experiment	natural	12 months	6 to 12	monthly	up to monthly	12	10	Microbiota	nematodes	abundance	individuals or cells	no	no	no	no	no	no	no	no	no	no	no	no	no
Pen-Mouratov&Steinberger_2005	Pen-Mouratov	2005	Nematology	Asia	Israel	Israel	desert	30° 47' N	34° 46' E	30.783333	34.766667	Subtropical	experiment	natural	12 months	6 to 12	monthly	up to monthly	12	20	Microbiota	nematodes	abundance	individuals or cells	no	no	no	no	no	no	no	no	no	no	no	no	no
Pen-Mouratov&Steinberger_2005	Pen-Mouratov	2005	Nematology	Asia	Israel	Israel	desert	30° 47' N	34° 46' E	30.783333	34.766667	Subtropical	experiment	natural	12 months	6 to 12	monthly	up to monthly	12	10	Microbiota	nematodes	diversity	richness	no	no	no	no	no	no	no	no	no	no	no	no	no
Pen-Mouratov&Steinberger_2005	Pen-Mouratov	2005	Nematology	Asia	Israel	Israel	desert	30° 47' N	34° 46' E	30.783333	34.766667	Subtropical	experiment	natural	12 months	6 to 12	monthly	up to monthly	12	20	Microbiota	nematodes	diversity	richness	no	no	no	no	no	no	no	no	no	no	no	no	no
Pen-Mouratov&Steinberger_2005	Pen-Mouratov	2005	Nematology	Asia	Israel	Israel	desert	30° 47' N	34° 46' E	30.783333	34.766667	Subtropical	experiment	natural	12 months	6 to 12	monthly	up to monthly	12	10	Microbiota	nematodes	diversity	Shannon's index	no	no	no	no	no	no	no	no	no	no	no	no	no
Pen-Mouratov&Steinberger_2005	Pen-Mouratov	2005	Nematology	Asia	Israel	Israel	desert	30° 47' N	34° 46' E	30.783333	34.766667	Subtropical	experiment	natural	12 months	6 to 12	monthly	up to monthly	12	20	Microbiota	nematodes	diversity	Shannon's index	no	no	no	no	no	no	no	no	no	no	no	no	no
Liu&Steinberger_2018	Liu	2018	Arid Land Research and Management	Asia	Israel	Israel	desert	31°04' N	34° 42' E	31.066667	34.7	Subtropical	observation	natural	10 months	6 to 12	irregular	irregular	4	10	Macrofauna	arthropoda	NA	NA	no	no	no	no	no	no	no	no	no	no	no	no	no
LoCascioetal_2017	LoCasio	2017	Environmental Science and Pollution Research	Europe	Italy	Italy	forest	NA	NA			Subtropical	observation	natural	39 months	>12	irregular	irregular	34	0	Microbiota	microbes	activity	soil respiration	no	yes	no	no	no	no	no	yes	yes	no	no	no	no
LoCascioetal_2017	LoCasio	2017	Environmental Science and Pollution Research	Europe	Italy	Italy	forest	NA	NA			Subtropical	observation	natural	39 months	>12	irregular	irregular	34	0	Microbiota	microbes	activity	soil respiration	no	yes	no	no	no	no	no	yes	yes	no	no	no	no
Francionietal_2018	Francioni	2018	Scientia Agricola	Europe	Italy	Italy	cropland	43°22'20.2 N	13°35'26.9 E	43.372278	13.590806	Temperate	experiment	agriculture/pasture	12 months	6 to 12	irregular	irregular	25	9	Microbiota	microbes	activity	soil respiration	no	no	no	no	no	no	no	yes	no	no	no	no	no
Isobeetal_2018	Isobe	2018	Soil Biology and Biochemistry	Asia	Japan	Japan	forest	NA	NA			Temperate	observation	natural	12 months	6 to 12	irregular	irregular	15	10	Microbiota	microbes	activity	NA	no	no	no	no	no	no	no	no	no	no	no	no	no
Nazrietal_2019	Nazri	2019	Sains Malaysiana	Asia	Malaysia	Malaysia	cropland	2° 20'25.81N	103° 34'40.56E	2.340503	103.577933	Tropical	observation	agriculture/pasture	4 months	<6	monthly	up to monthly	4	4	Macrofauna	arthropoda	abundance	individuals or cells		no	no	no	no	no	no	no	no	no	no	no	no
Ahrensetal_2009	Ahrens	2009	Agricultural and Forest Entomology	Asia	Nepal	Nepal	cropland	27°39' N	84°19' E	27.65	84.316667	Subtropical	observation	agriculture/pasture	24 months	>12	monthly	up to monthly	24	0	Macrofauna	arthropoda	abundance	individuals or cells	no	yes	no	yes	no	no	no	no	no	no	no	no	no
Ahrensetal_2009	Ahrens	2009	Agricultural and Forest Entomology	Asia	Nepal	Nepal	cropland	27°39' N	84°19' E	27.65	84.316667	Subtropical	observation	agriculture/pasture	24 months	>12	monthly	up to monthly	24	0	Macrofauna	arthropoda	diversity	richness	no	yes	no	yes	no	no	no	no	no	no	no	no	no
Ahrensetal_2009	Ahrens	2009	Agricultural and Forest Entomology	Asia	Nepal	Nepal	cropland	27°42' N	84°25' E	27.7	84.416667	Subtropical	observation	agriculture/pasture	24 months	>12	monthly	up to monthly	24	0	Macrofauna	arthropoda	abundance	individuals or cells	no	yes	no	yes	no	no	no	no	no	no	no	no	no
Ahrensetal_2009	Ahrens	2009	Agricultural and Forest Entomology	Asia	Nepal	Nepal	cropland	27°42' N	84°25' E	27.7	84.416667	Subtropical	observation	agriculture/pasture	24 months	>12	monthly	up to monthly	24	0	Macrofauna	arthropoda	diversity	richness	no	yes	no	yes	no	no	no	no	no	no	no	no	no
VanStraalen_1989	VanStraalen	1989	Netherlands Journal of Zoology	Europe	Netherlands	Netherlands	forest	NA	NA	52.561258	5.820598	Temperate	observation	natural	12 months	6 to 12	biweekly	up to monthly	24	10	Microbiota	arthropoda	biomass	density	no	no	no	no	no	no	no	no	no	no	no	no	no
VanStraalen_1989	VanStraalen	1989	Netherlands Journal of Zoology	Europe	Netherlands	Netherlands	forest	NA	NA	52.561258	5.820598	Temperate	observation	natural	12 months	6 to 12	biweekly	up to monthly	24	10	Microbiota	arthropoda	biomass	invertebrate biomass	no	no	no	no	no	no	no	no	no	no	no	no	no
PereiraeSilvaetal_2011	PereiraeSilva	2011	Microbiology Ecology	Europe	Netherlands	Netherlands	cropland	NA	NA	52.927222	6.8225	Temperate	experiment	agriculture/pasture	6 months	6 to 12	irregular	irregular	4	20	Microbiota	bacteria	diversity	Shannon's index	no	no	no	no	no	no	no	no	no	no	no	no	no
PereiraeSilvaetal_2011	PereiraeSilva	2011	Microbiology Ecology	Europe	Netherlands	Netherlands	cropland	NA	NA	52.927222	6.8225	Temperate	experiment	agriculture/pasture	6 months	6 to 12	irregular	irregular	4	20	Microbiota	bacteria	abundance	individuals or cells	no	no	no	no	no	no	no	no	no	no	no	yes	no
PereiraeSilvaetal_2012	PereiraeSilva	2012	PlosOne	Europe	Netherlands	Netherlands	cropland	NA	NA	52.927222	6.8225	Temperate	experiment	agriculture/pasture	29 months	>12	irregular	irregular	15	20	Microbiota	archaea	diversity	Shannon's index	no	no	no	no	no	no	no	no	no	no	no	yes	no
PereiraeSilvaetal_2012	PereiraeSilva	2012	PlosOne	Europe	Netherlands	Netherlands	cropland	NA	NA	52.927222	6.8225	Temperate	experiment	agriculture/pasture	29 months	>12	irregular	irregular	15	20	Microbiota	bacteria	diversity	Shannon's index	no	no	no	no	no	no	no	no	no	no	no	yes	no
PereiraeSilvaetal_2012	PereiraeSilva	2012	PlosOne	Europe	Netherlands	Netherlands	cropland	NA	NA	52.927222	6.8225	Temperate	experiment	agriculture/pasture	29 months	>12	irregular	irregular	15	20	Microbiota	fungi	diversity	Shannon's index	no	no	no	no	no	no	no	no	no	no	no	yes	no
PereiraeSilvaetal_2012	PereiraeSilva	2012	PlosOne	Europe	Netherlands	Netherlands	cropland	NA	NA	52.927222	6.8225	Temperate	experiment	agriculture/pasture	29 months	>12	irregular	irregular	15	20	Microbiota	archaea	abundance	individuals or cells	no	no	no	no	no	no	no	yes	no	no	no	yes	no
PereiraeSilvaetal_2012	PereiraeSilva	2012	PlosOne	Europe	Netherlands	Netherlands	cropland	NA	NA	52.927222	6.8225	Temperate	experiment	agriculture/pasture	29 months	>12	irregular	irregular	15	20	Microbiota	bacteria	abundance	individuals or cells	no	no	no	no	no	no	no	no	no	no	no	no	no
PereiraeSilvaetal_2012	PereiraeSilva	2012	PlosOne	Europe	Netherlands	Netherlands	cropland	NA	NA	52.927222	6.8225	Temperate	experiment	agriculture/pasture	29 months	>12	irregular	irregular	15	20	Microbiota	fungi	abundance	individuals or cells	no	no	no	no	no	yes	no	no	no	no	no	no	no
Rossetal_1995	Ross	1995	Soil Biology and Biochemistry	Oceania	New Zealand	New Zealand	grassland	NA	NA	-40.390537	175.597769	Temperate	experiment	agriculture/pasture	17 months	>12	irregular	irregular	8	5	Microbiota	microbes	biomass	MBP	no	no	no	no	no	no	no	no	no	no	no	no	no
Cusacketal_2019	Cusack	2019	Biogeochemistry	America	Panama	Panama	forest	NA	NA	9.156222	-79.707616	Tropical	observation	natural	12 months	6 to 12	irregular	irregular	4	0	Microbiota	microbes	activity	soil respiration	no	no	no	no	no	no	no	yes	no	no	no	no	no
Carrancaetal_2009	Carranca	2009	Geoderma	Europe	Portugal	Portugal	cropland	38°24'N	8°35'W	38.4	-8.583333	Subtropical	experiment	agriculture/pasture	36 months	>12	irregular	irregular	18	15	Microbiota	microbes	activity	enzyme activity	no	no	no	no	no	yes	no	no	no	no	no	no	no
Arosaetal_2014	Arosa	2014	Agroforestry Systems	Europe	Portugal	Portugal	forest	38°42'N	8°19'W	38.7	-8.316667	Subtropical	experiment	agriculture/pasture	12 months	6 to 12	irregular	irregular	4	20	Microbiota	nematodes	abundance	individuals or cells	no	no	no	no	no	no	no	no	no	no	no	no	no
Goncharovaetal_2020	Goncharova	2020	Catena	Asia	Russian Federation	Russian Federation	NA	55.708°N	37.526°E	55.708	37.526	Temperate	experiment	recreational	NA	NA	irregular	irregular	0	0	Microbiota	microbes	activity	soil respiration	no	yes	no	no	no	no	no	yes	no	no	no	no	no
Gömöryovaetal_2013	Gömöryova	2013	Europan Journal of Soil Science	Europe	Slovakia	Slovakia	forest	48°38'N	19°28'E	48.633333	19.466667	Temperate	observation	natural	48 months	>12	irregular	irregular	8	10	Microbiota	microbes	activity	soil respiration	no	yes	no	yes	no	no	no	yes	no	no	no	no	no
Gömöryovaetal_2013	Gömöryova	2013	Europan Journal of Soil Science	Europe	Slovakia	Slovakia	grassland	48°38'N	19°28'E	48.633333	19.466667	Temperate	observation	natural	48 months	>12	irregular	irregular	8	10	Microbiota	microbes	activity	soil respiration	no	yes	no	yes	no	no	no	yes	no	no	no	no	no
Choietal_2003	Choi	2003	Ecological Modelling	Asia	South Korea	South Korea	cropland	37°3' N	127°4'E	37.05	127.066667	Subtropical	experiment	agriculture/pasture	7 months	6 to 12	biweekly	up to monthly	13	5	Mesofauna	arthropods	abundance	density	no	no	no	no	no	no	no	no	no	no	no	no	no
LoCascioetal_2017	LoCascio	2017	Environmental Science and Pollution Research	Europe	Spain	Spain	forest	NA	NA	40.018289	-3.601763	Subtropical	observation	NA	6 months	6 to 12	irregular	irregular	6	0	Microbiota	microbes	activity	soil respiration	no	yes	no	no	no	no	no	yes	yes	no	no	no	no
Barbaetal_2018	Barba	2018	iForest	Europe	Spain	Spain	forest	41° 19' 58.05" N	01° 00' 52.26" E	41.332792	1.014517	Temperate	observation	natural	8 months	6 to 12	daily	up to monthly	240	0	Microbiota	microbes	activity	soil respiration	no	yes	no	no	no	no	no	yes	no	no	no	no	no
Dacaletal_2020	Dacal	2020	Global Change Biology	Europe	Spain	Spain	forest	40°02'N	3°32'W	40.033333	-3.533333	Temperate	experiment	natural	25 months	>12	monthly	up to monthly	25	0	Microbiota	microbes	activity	soil respiration	no	yes	no	no	yes	no	no	yes	no	no	no	no	no
Shahbazetal_2020	Shahbaz	2020	Biology and Fertility of Soils	Europe	Sweden	Sweden	grassland	59.82° N	17.65°E	59.82	17.65	Temperate	experiment	agriculture/pasture	4 months	<6	biweekly	up to monthly	8	20	Microbiota	fungi	biomass	invertebrate biomass	no	yes	no	no	no	yes	no	yes	no	no	no	no	no
Shahbazetal_2020	Shahbaz	2020	Biology and Fertility of Soils	Europe	Sweden	Sweden	grassland	59.82° N	17.65°E	59.82	17.65	Temperate	experiment	agriculture/pasture	4 months	<6	biweekly	up to monthly	8	20	Microbiota	bacteria	biomass	invertebrate biomass	no	yes	no	no	no	yes	no	yes	no	no	no	no	no
Waggetal_2017	Wagg	2017	Functional Ecology	Europe	Switzerland	Switzerland	grassland	47°26?N	8°31?E	47.433333	-8.516667	Temperate	experiment	agriculture/pasture	8 months	6 to 12	monthly	up to monthly	9	15	Microbiota	bacteria	abundance	16S rRNA gene	no	no	no	no	no	no	no	no	no	no	no	no	no
Waggetal_2017	Wagg	2017	Functional Ecology	Europe	Switzerland	Switzerland	grassland	47°26?N	8°31?E	47.433333	-8.516667	Temperate	experiment	agriculture/pasture	8 months	6 to 12	monthly	up to monthly	9	15	Microbiota	bacteria	abundance	18S rRNA gene	no	no	no	no	no	no	no	no	no	no	no	no	no
Block_1966	Block	1966	Journal of Animal Ecology	Europe	United Kingdom	United Kingdom	grassland	NA	NA			Temperate	observation	natural	24 months	>12	monthly	up to monthly	24	6	Microbiota	arthropoda	biomass	invertebrate biomass	no	no	no	no	no	no	no	no	no	no	no	no	no
Bardgettetal_1997	Bardgett	1997	Soil Biology and Biochemistry	Europe	Wales	United Kingdom	grassland	53°04' N	4°02' W	53.066667	-4.033333	Temperate	experiment	agriculture/pasture	10 months	6 to 12	trimonthly	>monthly	4	10	Microbiota	microbes	biomass	MBC	no	no	no	no	no	no	no	no	no	no	no	no	no
Bardgettetal_1997	Bardgett	1997	Soil Biology and Biochemistry	Europe	Wales	United Kingdom	grassland	53°04' N	4°02' W	53.066667	-4.033333	Temperate	experiment	agriculture/pasture	10 months	6 to 12	trimonthly	>monthly	4	10	Microbiota	nematodes	abundance	density	no	no	no	no	no	no	no	no	no	no	no	no	no
Bardgettetal_1997	Bardgett	1997	Soil Biology and Biochemistry	Europe	Wales	United Kingdom	grassland	53°04' N	4°02' W	53.066667	-4.033333	Temperate	experiment	agriculture/pasture	10 months	6 to 12	trimonthly	>monthly	4	10	Microbiota	microbes	activity	soil respiration	no	no	no	no	no	no	no	no	no	no	no	no	no
Bardgettetal_1997	Bardgett	1997	Soil Biology and Biochemistry	Europe	Wales	United Kingdom	grassland	53°06' N	4°02' W	53.066667	-4.033333	Temperate	experiment	agriculture/pasture	10 months	6 to 12	trimonthly	>monthly	4	10	Microbiota	microbes	biomass	MBC	no	no	no	no	no	no	no	no	no	no	no	no	no
Bardgettetal_1997	Bardgett	1997	Soil Biology and Biochemistry	Europe	Wales	United Kingdom	grassland	53°06' N	4°02' W	53.066667	-4.033333	Temperate	experiment	agriculture/pasture	10 months	6 to 12	trimonthly	>monthly	4	10	Microbiota	nematodes	abundance	density	no	no	no	no	no	no	no	no	no	no	no	no	no
Bardgettetal_1997	Bardgett	1997	Soil Biology and Biochemistry	Europe	Wales	United Kingdom	grassland	53°06' N	4°02' W	53.066667	-4.033333	Temperate	experiment	agriculture/pasture	10 months	6 to 12	trimonthly	>monthly	4	10	Microbiota	microbes	activity	soil respiration	no	no	no	no	no	no	no	no	no	no	no	no	no
Graystonetal_2001	Grayston	2001	Soil Biology and Biochemistry	Europe	Scotland	United Kingdom	grassland	57°35'N	53°5'W	57.583333	-53.083333	Temperate	observation	natural	12 months	6 to 12	irregular	irregular	5	5	Microbiota	microbes	biomass	MBC	no	no	no	no	no	no	no	no	no	no	no	no	no
Graystonetal_2001	Grayston	2001	Soil Biology and Biochemistry	Europe	Scotland	United Kingdom	grassland	55°28'30"N	2°14'W	55.475	-2.233333	Temperate	observation	natural	12 months	6 to 12	irregular	irregular	5	5	Microbiota	microbes	biomass	MBC	no	no	no	no	no	no	no	no	no	no	no	no	no
Graystonetal_2001	Grayston	2001	Soil Biology and Biochemistry	Europe	Scotland	United Kingdom	grassland	57°35' N	53°5' W	57.583333	-53.083333	Temperate	observation	natural	12 months	6 to 12	irregular	irregular	5	5	Microbiota	microbes	activity	soil respiration	no	no	no	no	no	no	no	no	no	no	no	no	no
Graystonetal_2001	Grayston	2001	Soil Biology and Biochemistry	Europe	Scotland	United Kingdom	grassland	55°28'30" N	2°14' W	55.475	-2.233333	Temperate	observation	natural	12 months	6 to 12	irregular	irregular	5	5	Microbiota	microbes	activity	soil respiration	no	no	no	no	no	no	no	no	no	no	no	no	no
Graystonetal_2001	Grayston	2001	Soil Biology and Biochemistry	Europe	Scotland	United Kingdom	grassland	57°35' N	53°5' W	57.583333	-53.083333	Temperate	observation	natural	12 months	6 to 12	irregular	irregular	5	5	Microbiota	bacteria	abundance	density	no	no	no	no	no	no	no	no	no	no	no	no	no
Graystonetal_2001	Grayston	2001	Soil Biology and Biochemistry	Europe	Scotland	United Kingdom	grassland	55°28'30"N	2°14' W	55.475	-2.233333	Temperate	observation	natural	12 months	6 to 12	irregular	irregular	5	5	Microbiota	bacteria	abundance	density	no	no	no	no	no	no	no	no	no	no	no	no	no
Graystonetal_2001	Grayston	2001	Soil Biology and Biochemistry	Europe	Scotland	United Kingdom	grassland	57°35'N	53°5'W	57.583333	-53.083333	Temperate	observation	natural	12 months	6 to 12	irregular	irregular	5	5	Microbiota	fungi	abundance	density	no	no	no	no	no	no	no	no	no	no	no	no	no
Graystonetal_2001	Grayston	2001	Soil Biology and Biochemistry	Europe	Scotland	United Kingdom	grassland	55°28'30" N	2°14' W	55.475	-2.233333	Temperate	observation	natural	12 months	6 to 12	irregular	irregular	5	5	Microbiota	fungi	abundance	density	no	no	no	no	no	no	no	no	no	no	no	no	no
Graystonetal_2001	Grayston	2001	Soil Biology and Biochemistry	Europe	Wales	United Kingdom	grassland	53°10' N	3°55' W	57.583333	-53.083333	Temperate	observation	natural	12 months	6 to 12	irregular	irregular	5	5	Microbiota	microbes	biomass	MBC	no	no	no	no	no	no	no	no	no	no	no	no	no
Graystonetal_2001	Grayston	2001	Soil Biology and Biochemistry	Europe	Wales	United Kingdom	grassland	53°10' N	3°55' W	57.583333	-53.083333	Temperate	observation	natural	12 months	6 to 12	irregular	irregular	5	5	Microbiota	microbes	activity	soil respiration	no	no	no	no	no	no	no	no	no	no	no	no	no
Graystonetal_2001	Grayston	2001	Soil Biology and Biochemistry	Europe	Wales	United Kingdom	grassland	53°10' N	3°55' W	57.583333	-53.083333	Temperate	observation	natural	12 months	6 to 12	irregular	irregular	5	5	Microbiota	bacteria	abundance	density	no	no	no	no	no	no	no	no	no	no	no	no	no
Graystonetal_2001	Grayston	2001	Soil Biology and Biochemistry	Europe	Wales	United Kingdom	grassland	53°10' N	3°55' W	57.583333	-53.083333	Temperate	observation	natural	12 months	6 to 12	irregular	irregular	5	5	Microbiota	fungi	abundance	density	no	no	no	no	no	no	no	no	no	no	no	no	no
Krivtsovetal_2005	Krivtsov	2005	Polish Journal of Ecology	Europe	Scotland	United Kingdom	forest	55°34'N	3°49'W	55.566667	-3.816667	Temperate	observation	natural	4 months	<6	monthly	up to monthly	4	0	Microbiota	bacteria	abundance	individuals or cells	no	no	no	no	yes	no	no	yes	no	no	no	no	no
Krivtsovetal_2005	Krivtsov	2005	Polish Journal of Ecology	Europe	Scotland	United Kingdom	forest	55°34'N	3°49'W	55.566667	-3.816667	Temperate	observation	natural	4 months	<6	monthly	up to monthly	4	0	Microbiota	fungi	biomass	ergosterol	no	no	no	no	no	no	no	no	no	no	no	no	no
Krivtsovetal_2005	Krivtsov	2005	Polish Journal of Ecology	Europe	Scotland	United Kingdom	forest	55°34'N	3°49'W	55.566667	-3.816667	Temperate	observation	natural	4 months	<6	monthly	up to monthly	4	0	Microbiota	protozoa	abundance	individuals or cells	no	no	no	no	no	no	no	no	no	no	no	no	no
Krivtsovetal_2005	Krivtsov	2005	Polish Journal of Ecology	Europe	Scotland	United Kingdom	forest	55°34'N	3°49'W	55.566667	-3.816667	Temperate	observation	natural	4 months	<6	monthly	up to monthly	4	0	Microbiota	protozoa	abundance	individuals or cells	no	no	no	no	no	no	no	no	no	no	no	no	no
Krivtsovetal_2005	Krivtsov	2005	Polish Journal of Ecology	Europe	Scotland	United Kingdom	forest	55°34'N	3°49'W	55.566667	-3.816667	Temperate	observation	natural	4 months	<6	monthly	up to monthly	4	0	Microbiota	amoebae	abundance	individuals or cells	no	no	no	no	no	no	no	no	no	no	no	no	no
Krivtsovetal_2005	Krivtsov	2005	Polish Journal of Ecology	Europe	Scotland	United Kingdom	forest	55°34'N	3°49'W	55.566667	-3.816667	Temperate	observation	natural	4 months	<6	monthly	up to monthly	4	0	Microbiota	nematodes	abundance	individuals or cells	no	no	no	no	no	no	no	no	no	no	no	no	no
Krivtsovetal_2005	Krivtsov	2005	Polish Journal of Ecology	Europe	Scotland	United Kingdom	forest	55°34'N	3°49'W	55.566667	-3.816667	Temperate	observation	natural	4 months	<6	monthly	up to monthly	4	0	Microbiota	nematodes	abundance	individuals or cells	no	no	no	no	no	no	no	no	no	no	no	no	no
Krivtsovetal_2005	Krivtsov	2005	Polish Journal of Ecology	Europe	Scotland	United Kingdom	forest	55°34'N	3°49'W	55.566667	-3.816667	Temperate	observation	natural	4 months	<6	monthly	up to monthly	4	0	Microbiota	nematodes	abundance	individuals or cells	no	no	no	no	no	no	no	no	no	no	no	no	no
Krivtsovetal_2005	Krivtsov	2005	Polish Journal of Ecology	Europe	Scotland	United Kingdom	forest	55°34'N	3°49'W	55.566667	-3.816667	Temperate	observation	natural	4 months	<6	monthly	up to monthly	4	0	Mesofauna	NA	abundance	individuals or cells	no	no	no	no	no	no	no	no	no	no	no	no	no
Krivtsovetal_2005	Krivtsov	2005	Polish Journal of Ecology	Europe	Scotland	United Kingdom	forest	55°34'N	3°49'W	55.566667	-3.816667	Temperate	observation	natural	4 months	<6	monthly	up to monthly	4	0	Mesofauna	arthropoda	abundance	individuals or cells	no	no	no	no	no	no	no	no	no	no	no	no	no
Krivtsovetal_2005	Krivtsov	2005	Polish Journal of Ecology	Europe	Scotland	United Kingdom	forest	55°34'N	3°49'W	55.566667	-3.816667	Temperate	observation	natural	4 months	<6	monthly	up to monthly	4	0	Mesofauna	arthropoda	abundance	individuals or cells	no	no	no	no	no	no	no	no	no	no	no	no	no
Krivtsovetal_2005	Krivtsov	2005	Polish Journal of Ecology	Europe	Scotland	United Kingdom	forest	55°34'N	3°49'W	55.566667	-3.816667	Temperate	observation	natural	4 months	<6	monthly	up to monthly	4	0	Mesofauna	arthropoda	abundance	individuals or cells	no	no	no	no	no	no	no	no	no	no	no	no	no
Krivtsovetal_2005	Krivtsov	2005	Polish Journal of Ecology	Europe	Scotland	United Kingdom	forest	55°34'N	3°49'W	55.566667	-3.816667	Temperate	observation	natural	4 months	<6	monthly	up to monthly	4	0	Mesofauna	arthropoda	abundance	individuals or cells	no	no	no	no	no	no	no	no	no	no	no	no	no
Krivtsovetal_2005	Krivtsov	2005	Polish Journal of Ecology	Europe	Scotland	United Kingdom	forest	55°34'N	3°49'W	55.566667	-3.816667	Temperate	observation	natural	4 months	<6	monthly	up to monthly	4	0	Mesofauna	arthropoda	abundance	individuals or cells	no	no	no	no	no	no	no	no	no	no	no	no	no
Dumbrelletal_2011	Dumbrell	2011	New Phytologist	Europe	England	United Kingdom	grassland	53°52'36"N	1°25'45"W	53.876667	-1.429167	Temperate	observation	natural	9 months	6 to 12	irregular	irregular	11	30	Microbiota	fungi	diversity	Simpson's index	yes	no	no	no	no	no	no	no	no	no	no	no	no
Dumbrelletal_2011	Dumbrell	2011	New Phytologist	Europe	England	United Kingdom	grassland	53°52'36"N	1°25'45"W	53.876667	-1.429167	Temperate	observation	natural	9 months	6 to 12	irregular	irregular	11	30	Microbiota	fungi	diversity	richness	yes	no	no	no	no	no	no	no	no	no	no	no	no
Dumbrelletal_2011	Dumbrell	2011	New Phytologist	Europe	England	United Kingdom	grassland	53°52'36"N	1°25'45"W	53.876667	-1.429167	Temperate	observation	natural	9 months	6 to 12	irregular	irregular	11	30	Microbiota	fungi	diversity	Ã diversity	yes	no	no	no	no	no	no	no	no	no	no	no	no
Holmes&Zak_1994	Holmes	1994	Soil Science Society of America Journal	America	United States	United States	forest	44°22' N	85°30' W	44.366667	-85.5	Temperate	observation	natural	13 months	>12	monthly	up to monthly	9	10	Microbiota	microbes	biomass	MBC	no	no	no	no	no	no	no	no	no	no	no	no	no
Holmes&Zak_1994	Holmes	1994	Soil Science Society of America Journal	America	United States	United States	forest	44°22' N	85°30' W	44.366667	-85.5	Temperate	observation	natural	13 months	>12	monthly	up to monthly	9	10	Microbiota	microbes	biomass	MBN	no	no	no	no	no	no	no	no	no	no	no	no	no
Ferrisetal_1995	Ferris	1995	Applied Soil Ecology	America	United States	United States	cropland	NA	NA	38.542313	-121.739579	Subtropical	experiment	agriculture/pasture	6 months	6 to 12	triweekly	up to monthly	10	15	Microbiota	nematodes	abundance	individuals or cells	no	no	no	no	no	no	no	no	no	no	no	no	no
Ferrisetal_1995	Ferris	1995	Applied Soil Ecology	America	United States	United States	cropland	NA	NA	38.542313	-121.739579	Subtropical	experiment	agriculture/pasture	6 months	6 to 12	triweekly	up to monthly	10	15	Microbiota	nematodes	diversity	richness	no	no	no	no	no	no	no	no	no	no	no	no	no
Ferrisetal_1995	Ferris	1995	Applied Soil Ecology	America	United States	United States	cropland	NA	NA	38.542313	-121.739579	Subtropical	experiment	agriculture/pasture	6 months	6 to 12	triweekly	up to monthly	10	15	Microbiota	nematodes	biomass	MBC	no	no	no	no	no	no	no	no	no	no	no	no	no
Ferrisetal_1995	Ferris	1995	Applied Soil Ecology	America	United States	United States	cropland	NA	NA	38.542313	-121.739579	Subtropical	experiment	agriculture/pasture	6 months	6 to 12	triweekly	up to monthly	10	15	Microbiota	nematodes	abundance	individuals or cells	no	no	no	no	no	no	no	no	no	no	no	no	no
Ferrisetal_1995	Ferris	1995	Applied Soil Ecology	America	United States	United States	cropland	NA	NA	38.542313	-121.739579	Subtropical	experiment	agriculture/pasture	6 months	6 to 12	triweekly	up to monthly	10	15	Microbiota	nematodes	diversity	richness	no	no	no	no	no	no	no	no	no	no	no	no	no
Ferrisetal_1995	Ferris	1995	Applied Soil Ecology	America	United States	United States	cropland	NA	NA	38.542313	-121.739579	Subtropical	experiment	agriculture/pasture	6 months	6 to 12	triweekly	up to monthly	10	15	Microbiota	nematodes	biomass	MBC	no	no	no	no	no	no	no	no	no	no	no	no	no
Davidsonetal_1998	Davidson	1998	Global Change Biology	Amerca	United States	United States	forest	42°32' N	72°11' W	44.533333	-72.183333	Temperate	observation	natural	12 months	6 to 12	irregular	irregular	32	10	Microbiota	microbes	activity	soil respiration	no	yes	no	no	no	no	no	no	no	no	no	no	no
Lipsonetal_1999	Lipson	1999	Ecology	America	United States	United States	forest	40°03' N	105°35' W	40.05	-105.583333	Temperate	observation	natural	6 months	6 to 12	irregular	irregular	7	10	Microbiota	microbes	biomass	individuals or cells	no	no	no	no	no	no	no	no	no	no	no	no	no
Lipsonetal_1999	Lipson	1999	Ecology	America	United States	United States	forest	40°03' N	105°35' W	40.05	-105.583333	Temperate	observation	natural	6 months	6 to 12	irregular	irregular	7	10	Microbiota	microbes	activity	enzyme activity	no	no	no	no	no	no	no	no	no	no	no	no	no
Lipsonetal_1999	Lipson	1999	Ecology	America	United States	United States	forest	40°03' N	105°35' W	40.05	-105.583333	Temperate	observation	natural	5 months	<6	irregular	irregular	6	10	Microbiota	microbes	activity	enzyme activity	no	no	no	no	no	no	no	no	no	no	no	no	no
Lipsonetal_1999	Lipson	1999	Ecology	America	United States	United States	forest	40°03' N	105°35' W	40.05	-105.583333	Temperate	observation	natural	9 months	6 to 12	irregular	irregular	7	10	Microbiota	microbes	biomass	MBC	no	no	no	no	no	no	no	no	no	no	no	no	no
Lipsonetal_1999	Lipson	1999	Ecology	America	United States	United States	forest	40°03' N	105°35' W	40.05	-105.583333	Temperate	observation	natural	9 months	6 to 12	irregular	irregular	7	10	Microbiota	microbes	biomass	MBN	no	no	no	no	no	no	no	no	no	no	no	no	no
Fernandezetal_2006	Fernandez	2006	Biogeochemistry	America	United States	United States	desert	NA	NA	38.134485	-109.850235	Subtropical	observation	natural	24 months	>12	irregular	irregular	16	0	Microbiota	microbes	activity	soil respiration	no	yes	no	no	no	no	no	yes	yes	no	no	no	no
Carboneetal_2008	Carbone	2008	Journal of Geophysical Research	America	United States	United States	grassland	37° 24.71' N	118° 25.59' W	37.411833	-118.4265	Subtropical	observation	natural	5 months	<6	monthly	up to monthly	8	0	Microbiota	microbes	activity	soil respiration	no	no	no	no	no	no	no	no	no	no	no	no	no
Carboneetal_2008	Carbone	2008	Journal of Geophysical Research	America	United States	United States	other	37° 19.30' N	118° 21.50' W	37.321667	-37.321667	Subtropical	observation	natural	5 months	<6	monthly	up to monthly	8	0	Microbiota	microbes	activity	soil respiration	no	no	no	no	no	no	no	no	no	no	no	no	no
Kostromytska&Buss_2008	Kostromytska	2008	Journal of Economic Entomology	America	United States	United States	grassland	NA	NA	26.718109	-82.036588	Subtropical	observation	agriculture/pasture	4 months	<6	monthly	up to monthly	4	20	Macrofauna	arthropoda	abundance	individuals or cells	no	yes	no	no	no	no	no	no	no	no	no	no	no
DeForestetal_2009	DeForest	2009	International Journal of Biometerology	America	United States	United States	forest	41°33'47" N	38°50'58"W	41.563056	-38.849444	Temperate	observation	natural	12 months	6 to 12	weekly	up to monthly	69	0	Microbiota	microbes	activity	soil respiration	no	no	no	no	no	no	no	no	no	no	no	no	no
McMahonetal_2010	McMahon	2010	Soil Biology and Biochemistry	America	United States	United States	other	68°38' N	149°39' W	68.633333	-149.65	Polar	observation	natural	7 months	6 to 12	irregular	irregular	4	20	Microbiota	microbes	activity	soil respiration	no	no	no	no	no	no	no	no	no	no	no	no	no
Carboneetal_2011	Carbone	2011	Oecologia	America	United States	United States	forest	34°0'47.20"N	119°48'11.12''W	34.013111	-119.803089	Subtropical	experiment	natural	18 months	>12	monthly	up to monthly	18	0	Microbiota	microbes	activity	soil respiration	no	no	no	no	no	no	no	no	no	no	no	no	no
Lauberetal_2013	Lauber	2013	The ISME Journal	America	United States	United States	cropland	42.40° N	85.40°W	42.4	-85.4	Temperate	experiment	agriculture/pasture	7 months	6 to 12	monthly	up to monthly	6	5	Microbiota	bacteria	diversity	phylodiversity	no	no	no	no	no	no	no	no	no	no	no	no	no
Glinka&Hawkes_2014	Glinka	2014	Microbial Ecology	America	United States	United States	other	27°11'N	81°21'W	27.183333	-81.35	Subtropical	experiment	natural	36 months	>12	irregular	irregular	10	15	Microbiota	fungi	abundance	individuals or cells	no	no	no	no	no	no	no	no	no	no	no	no	no
Glinka&Hawkes_2014	Glinka	2014	Microbial Ecology	America	United States	United States	other	27°11'N	81°21'W	27.183333	-81.35	Subtropical	experiment	natural	36 months	>12	irregular	irregular	10	15	Microbiota	fungi	diversity	richness	no	no	no	no	no	no	no	no	no	no	no	no	no
Cartwright&Hui_2015	Cartwright	2015	Plant Soil	America	United States	United States	other	35°52'35" N	86°25'58" W	35.876389	-86.432778	Subtropical	observation	natural	16 months	>12	monthly	up to monthly	15	0	Microbiota	microbes	activity	soil respiration	no	no	no	no	no	yes	no	yes	no	no	no	no	no
Knowlesetal_2015	Knowles	2015	Biogeochemistry	America	United States	United States	forest	40° 03' N	105° 55' W	40.05	-105.916667	Temperate	observation	natural	36 months	>12	irregular	irregular	34	10	Microbiota	microbes	activity	soil respiration	no	yes	no	no	no	no	no	yes	no	no	no	no	no
Albrightetal_2019	Albright	2019	Frontiers in Ecology and Evolution	America	United States	United States	grassland	38°40'26.52''N	109°24'59.27''W	38.674033	-109.416464	Subtropical	observation	natural	13 months	>12	monthly	up to monthly	10	5	Microbiota	bacteria	diversity	richness	no	no	no	yes	no	no	no	no	no	no	no	yes	no
Albrightetal_2019	Albright	2019	Frontiers in Ecology and Evolution	America	United States	United States	grassland	38°40'26.52''N	109°24'59.27''W	38.674033	-109.416464	Subtropical	observation	natural	13 months	>12	monthly	up to monthly	10	5	Microbiota	bacteria	diversity	Shannon's index	no	no	no	yes	no	no	no	no	no	no	no	yes	no
Albrightetal_2019	Albright	2019	Frontiers in Ecology and Evolution	America	United States	United States	grassland	38°40'26.52''N	109°24'59.27''W	38.674033	-109.416464	Subtropical	observation	natural	13 months	>12	monthly	up to monthly	10	5	Microbiota	fungi	diversity	richness	no	no	no	yes	no	no	no	no	no	no	no	yes	no
Albrightetal_2019	Albright	2019	Frontiers in Ecology and Evolution	America	United States	United States	grassland	38°40'26.52''N	109°24'59.27''W	38.674033	-109.416464	Subtropical	observation	natural	13 months	>12	monthly	up to monthly	10	5	Microbiota	fungi	diversity	Shannon's index	no	no	no	yes	no	no	no	no	no	no	no	yes	no
Burkeetal_2019	Burke	2019	Ecosphere	America	United States	United States	forest	41°36'N	81°16'W	41.6	-81.266667	Temperate	observation	natural	60 months	>12	monthly	up to monthly	60	10	Microbiota	fungi	diversity	richness	no	yes	no	no	no	no	no	yes	no	no	no	no	no
Priesetal_2020	Pries	2020	Biogeosciences	America	United States	United States	forest	NA	NA	38.909968	-120.662328	Subtropical	experiment	natural	32 months	>12	monthly	up to monthly	32	0	Microbiota	microbes	activity	soil respiration	no	yes	no	no	no	no	no	yes	no	no	no	no	no
Eggletonetal_2009	Eggleton	2009	Soil Biology & Biochemistry	Europe	England	United Kingdom	forest	50° 51' 3" N	1° 34' 41" W	50.850833	-1.578056	Temperate	observation	agriculture/pasture	72 months	>12	monthly	up to monthly	72	10	Macrofauna	earthworm	abundance	individuals or cells	no	yes	no	no	no	no	no	yes	no	no	no	no	no
Kwoketal_2016	Kwok	2016	Austral Ecology	Oceania	Australia	Australia	other	23°46? S	138°28? E	-23.766667	-138.466667	Tropical	observation	natural	72 months	>12	irregular	irregular	24	9	Macrofauna	arthropoda	abundance	individuals or cells	no	no	no	no	no	no	no	no	no	no	no	no	no
Kwoketal_2016	Kwok	2016	Austral Ecology	Oceania	Australia	Australia	other	23°46? S	138°28? E	-23.766667	-138.466667	Tropical	observation	natural	72 months	>12	irregular	irregular	24	9	Mesofauna	arthropoda	abundance	individuals or cells	no	no	no	no	no	no	no	no	no	no	no	no	no
